# Supplementary material for: Comparative genomics of the Bifidobacterium breve taxon
Source: BMC Genomics. 2014 Mar 1;15(1):170. doi: 10.1186/1471-2164-15-170 (PMC4007704; doi:10.1186/1471-2164-15-170)
Supplement: Supplementary file 4 — Additional file 4: Table S1: The predicted B. breve dispensable genome. An .xls document containing a list of gene families resulting from the comparative analysis and predicted to be included in the B. breve dispensable genome. (XLS 98 KB) [file 12864_2013_7017_MOESM4_ESM.xls]

## Sheet: Sheet1
FAMILY	PRODUCT
Fam849	conserved hypothetical protein
Fam664	putative membrane protein
Fam373	Hypothetical protein, possibly permease component of ABC transporter
Fam220	DNA/RNA helicase (DEAD/DEAH box family)
Fam231	CrcB family protein
Fam624	Narrowly conserved hypothetical protein
Fam630	transposase
Fam665	Glucose/fructose transport protein
Fam830	two-component system histidine kinase
Fam910	Spermidine synthase
Fam1298	transposase
Fam1324	DNA integration/recombination/inversion protein
Fam1325	Conserved hypothetical membrane spanning protein with DUF1212 domain
Fam1326	major facilitator superfamily MFS_1
Fam1327	Cell surface protein precursor with Cna protein B-type domain
Fam1328	Aspartokinase
Fam1329	Aspartokinase
Fam1330	Conserved hypothetical protein
Fam1331	extracellular solute-binding protein
Fam1332	putative alpha-galactosidase
Fam1333	Conserved hypothetical protein
Fam1334	transcriptional regulator, TetR family
Fam1335	Conserved hypothetical protein
Fam1336	hypothetical protein
Fam1337	Glycosyl hydrolases family 53, Endogalactanase, galactan metabolism
Fam1338	putative flippase Wzx
Fam1339	Conserved hypothetical protein
Fam1340	Hypothetical protein
Fam1341	Transporter, Sodium/bile acid symporter family, macrolide-resistance protein
Fam1342	Conserved hypothetical protein, predicted ATPase AAA family
Fam1343	Conserved hypothetical protein
Fam1344	ThiS protein
Fam1345	Narrowly conserved hypothetical protein
Fam1346	Conserved hypothetical protein with helix-turn-helix motif
Fam1347	N-acyl-L-amino acid amidohydrolase
Fam1348	Na driven multidrug efflux pump
Fam1349	Conserved hypothetical protein
Fam1350	Sulfatase family protein
Fam1351	Glyoxalase family protein
Fam1352	possible DNA-binding protein, also contains divergent AAA domain for ATP binding (DNA helicase?)
Fam1353	Transcriptional regulator
Fam1354	Permease MFS superfamily
Fam1355	Conserved hypothetical protein similar to MazG
Fam1356	SSU ribosomal protein S20P
Fam1357	Narrowly conserved hypothetical protein
Fam1358	Thioredoxin peroxidase
Fam1359	Narrowly conserved hypothetical protein
Fam1360	conserved hypothetical protein
Fam1361	Narrowly conserved hypothetical membrane spanning protein
Fam1362	Narrowly conserved hypothetical secreted protein
Fam1363	Conserved hypothetical protein
Fam1364	Narrowly conserved hypothetical protein
Fam1365	Fic family protein
Fam1366	putative relaxase/mobilization nuclease family protein
Fam1367	Glycoprotease protein family
Fam1368	Hypothetical protein
Fam1369	phage integrase family protein
Fam1370	conserved hypothetical protein
Fam1371	mobilization protein
Fam1372	Conserved hypothetical protein with CHAP domain
Fam1373	transfer complex protein
Fam1374	conserved hypothetical protein
Fam1375	Narrowly conserved hypothetical membrane spanning protein
Fam1376	Conserved hypothetical membrane spanning protein
Fam1377	Calcineurin-like phosphoesterase
Fam1378	PTS system, fructose-like IIA component
Fam1379	Xre transcriptional regulator
Fam1380	Conserved hypothetical protein
Fam1381	Conserved hypothetical secreted protein with NlpC/P60 family domain
Fam1382	Transcription antiterminator, BglG family
Fam1383	Conserved hypothetical membrane spanning protein
Fam1384	conserved hypothetical protein
Fam1385	Type I antifreeze protein, regulatory protein of the FmdB family
Fam1386	Conserved hypothetical protein
Fam1387	hypothetical protein
Fam1388	Conserved hypothetical membrane spanning protein
Fam1389	extracellular solute-binding protein
Fam1390	Oligopeptide transport system permease protein oppC
Fam1391	Oligopeptide transport system permease protein oppB
Fam1392	Aminopeptidase C
Fam1393	Transcriptional regulator, MarR family
Fam1394	Chromate reductase/NADPH-dependent FMN reductase/Oxygen-insensitive NADPH nitroreductase
Fam1395	Transporter
Fam1396	Hypothetical protein
Fam1397	Conserved hypothetical membrane spanning protein, possibly efflux system
Fam1398	Hypothetical protein
Fam1399	hypothetical protein
Fam1400	Fic family protein
Fam1401	putative esterase/lipase-like protein
Fam1402	conserved hypothetical protein
Fam1403	Sulfatase family protein
Fam1404	Amylosucrase or alpha-glucosidase
Fam1405	Conserved hypothetical membrane spanning protein
Fam1406	Conserved hypothetical protein, PhoU-like domain
Fam1407	addiction module toxin, Txe/YoeB family
Fam1408	toxin-antitoxin system protein
Fam1409	Transporter
Fam1410	acetyltransferase
Fam1411	conserved hypothetical protein
Fam1412	Transcriptional regulator, AraC family
Fam1413	Fic family protein
Fam1414	Conserved hypothetical protein with methyl transferase domain
Fam1415	Conserved hypothetical protein
Fam1416	PEMK-like protein
Fam1417	Hypothetical protein
Fam1418	Hypothetical protein
Fam1419	transcriptional regulator
Fam1420	Narrowly conserved hypothetical membrane spanning protein, MFS superfamily
Fam1421	DNA integration/recombination/inversion protein
Fam1422	conserved hypothetical protein
Fam1423	conserved hypothetical protein
Fam1424	conserved hypothetical protein
Fam1425	conserved hypothetical protein
Fam1426	putative ATPase or kinase
Fam1427	conserved hypothetical protein
Fam1428	TraG family protein
Fam1429	Hypothetical protein
Fam1430	sugar transporter
Fam1431	ATP-binding protein of ABC transporter system
Fam1432	Acetyltransferase (GNAT) family
Fam1433	Phosphoserine phosphatase
Fam1434	Hypothetical protein
Fam1435	Hypothetical protein
Fam1436	hypothetical protein
Fam1437	hypothetical protein
Fam1438	Chromosome partitioning protein parB
Fam1439	Transcriptional regulator, LacI family, probably non-functional as N-terminal HTH region is missing
Fam1440	AraC family transcriptional regulator
Fam1441	putative D-xylulose reductase
Fam1442	glyoxalase family protein
Fam1443	Serine/threonine protein kinase
Fam1444	conserved hypothetical protein
Fam1445	sugar isomerase (SIS)
Fam1446	putative ABC transporter, permease protein
Fam1447	ABC transporter, permease protein
Fam1448	ABC transporter, permease protein
Fam1449	xylulokinase
Fam1450	putative ROK family protein
Fam1451	glycosyl transferase
Fam1452	Conserved hypothetical membrane spanning protein
Fam1453	Glycosyltransferase involved in cell wall biogenesis
Fam1454	Oligopeptide transport ATP-binding protein oppD
Fam1455	family 1 extracellular solute-binding protein
Fam1456	Conserved hypothetical protein
Fam1457	Conserved hypothetical secreted protein
Fam1458	Transcriptional regulator, MarR family
Fam1459	Multi-domain protein possibly involved in fatty acids or polyketide biosynthesis
Fam1460	Phosphopantetheinyl transferase
Fam1461	Hypothetical membrane spanning protein
Fam1462	Two-component sensor protein
Fam1463	MFS transporter
Fam1464	Hypothetical protein
Fam1465	Hypothetical protein
Fam1466	Hypothetical secreted protein
Fam1467	Transcriptional regulator, LysR family
Fam1468	histidine protein kinase
Fam1469	Conserved hypothetical protein with RelB antitoxin domain
Fam1470	DNA damage inducible protein yafQ, possible toxin protein
Fam1471	Alpha-glucosidase
Fam1472	CRISPR-associated protein Cas2
Fam1473	CRISPR-associated protein Cas1
Fam1474	CRISPR-associated protein Cas4
Fam1475	CRISPR-associated protein
Fam1476	CRISPR-associated helicase Cas3
Fam1477	Hypothetical membrane spanning protein
Fam1478	Conserved hypothetical protein with helix-turn-helix motif
Fam1479	Signal transduction histidine kinase
Fam1480	acyl-CoA reductase
Fam1481	putative transposase
Fam1482	conserved hypothetical protein
Fam1483	Narrowly conserved hypothetical protein
Fam1484	hypothetical protein
Fam1485	conserved hypothetical protein
Fam1486	selenocysteine lyase / isopenicillin N epimerase
Fam1487	chaperone activity ATPase
Fam1488	hypothetical protein
Fam1489	transcriptional regulator, XRE family
Fam1490	conserved hypothetical protein
Fam1491	putative glucose/galactose transporter
Fam1492	conserved hypothetical protein
Fam1493	Cold shock protein
Fam1494	radical SAM family protein
Fam1495	Narrowly conserved hypothetical protein
Fam1496	Conserved hypothetical protein
Fam1497	phage-related integrase
Fam1498	Poly-gamma-glutamate biosynthesis protein
Fam1499	5-formyltetrahydrofolate cyclo-ligase
Fam1500	conserved hypothetical protein
Fam1501	conserved hypothetical protein
Fam1502	Conserved hypothetical protein
Fam1503	Conserved hypothetical protein, putative NADH-flavin reductase
Fam1504	Transcriptional regulator, TetR family
Fam1505	Type II restriction-modification system restriction subunit
Fam1506	Conserved hypothetical protein
Fam1507	Modification methylase
Fam1508	Conserved hypothetical protein
Fam1509	TnpY-like protein
Fam1510	conserved hypothetical protein
Fam1511	hypothetical protein
Fam1512	Hypothetical protein
Fam1513	Solute binding protein of ABC transporter system for sugars
Fam1514	Transcriptional regulator, LysR family
Fam1515	Hypothetical protein
Fam1516	Hypothetical secreted protein
Fam1517	Hypothetical secreted protein
Fam1518	Conserved hypothetical protein
Fam1519	Hypothetical protein
Fam1520	Hypothetical membrane spanning protein
Fam1521	Transporter, drug/metabolite exporter family
Fam1522	Hypothetical membrane spanning protein
Fam1523	Hypothetical membrane spanning protein
Fam1524	CRISPR-associated protein
Fam1525	CRISPR-associated protein
Fam1526	Ribose transport system permease protein rbsD
Fam1527	D-ribose-binding protein rbsB
Fam1528	Conserved hypothetical membrane spanning protein
Fam1529	NADH-dependent butanol dehydrogenase 1
Fam1530	Phosphoglycolate phosphatase
Fam1531	pfkB family carbohydrate kinase
Fam1532	N-(5'-phosphoribosyl)anthranilate isomerase
Fam1533	Cobalt transport protein cbiQ
Fam1534	Conserved hypothetical membrane spanning protein
Fam1535	Ribokinase
Fam1536	Conserved hypothetical protein
Fam1537	Glucose/fructose transport protein
Fam1538	Two-component response regulator virR
Fam1539	Two-component sensor kinase virS
Fam1540	Beta-glucosidase, cellodextrinase, glycosyl hydrolase family 1
Fam1541	Mutator MutT protein
Fam1542	conserved hypothetical protein
Fam1543	Hypothetical protein
Fam1544	Trk family potassium (K+) transporter, NAD+ binding protein
Fam1545	putative TnpV protein, non functional
Fam1546	glycoside hydrolase, family 3 domain protein
Fam1547	Conserved hypothetical protein
Fam1548	conserved hypothetical protein
Fam1549	intracellular protease
Fam1550	putative AraC family transcriptional regulator
Fam1551	hypothetical protein
Fam1552	hypothetical protein
Fam1553	histidine kinase sensor of two-component system
Fam1554	Creatininase
Fam1555	Transcriptional regulator
Fam1556	Cytosine deaminase
Fam1557	threonine/homoserine efflux transporter, non functional product
Fam1558	transposase
Fam1559	hypothetical protein
Fam1560	hypothetical protein
Fam1561	excisionase/Xis
Fam1562	Conserved hypothetical membrane spanning protein with DUF1275 domain
Fam1563	Multi-domain protein possibly involved in fatty acids or polyketide biosynthesis
Fam1564	Hypothetical membrane spanning protein
Fam1565	Hypothetical protein
Fam1566	Transposase
Fam1567	Capsular polysaccharide biosynthesis protein
Fam1568	Glycosyltransferase
Fam1569	Beta-1,6-N-acetylglucosaminyltransferase
Fam1570	Conserved hypothetical protein with PIN domain
Fam1571	Conserved hypothetical protein
Fam1572	conserved hypothetical protein
Fam1573	hypothetical protein
Fam1574	phosphate transporter family protein
Fam1575	RNA polymerase sigma-E factor
Fam1576	Hypothetical membrane spanning protein
Fam1577	Hypothetical membrane spanning protein
Fam1578	Hypothetical membrane spanning protein
Fam1579	Two component system histidine kinase
Fam1580	Permease
Fam1581	Hypothetical membrane spanning protein
Fam1582	Conserved hypothetical protein with helix-turn-helix motif
Fam1583	Hypothetical membrane spanning protein
Fam1584	MerR-type transcriptional regulator
Fam1585	Hypothetical membrane spanning protein
Fam1586	Hypothetical membrane spanning protein
Fam1587	Transcriptional regulator
Fam1588	Hypothetical membrane spanning protein
Fam1589	pfkB family carbohydrate kinase
Fam1590	conserved hypothetical protein
Fam1591	Evolved beta-galactosidase beta-subunit
Fam1592	Evolved beta-galactosidase alpha subunit
Fam1593	Beta-phosphoglucomutase
Fam1594	Transporter, drug/metabolite exporter family
Fam1595	Glycosyl hydrolases family 65, Kojibiose phosphorylase
Fam1596	Sugar-binding protein of ABC transporter system
Fam1597	Multiple antibiotic transport protein marC
Fam1598	Cell surface protein with gram positive anchor domain
Fam1599	conserver hypothetical protein
Fam1600	conserved hypothetical protein
Fam1601	Glycosyltransferase
Fam1602	Membrane spanning polysaccharide biosynthesis protein
Fam1603	Acetyltransferase (cell wall biosynthesis)
Fam1604	Conserved hypothetical protein
Fam1605	Membrane spanning protein involved in polysaccharide biosynthesis
Fam1606	Acyltransferase
Fam1607	Transposase
Fam1608	Hypothetical protein
Fam1609	Conserved hypothetical protein
Fam1610	Transcriptional regulator, AraC family
Fam1611	extracellular solute-binding protein family 5
Fam1612	Beta-galactosidase
Fam1613	Conserved hypothetical protein
Fam1614	Potassium channel protein
Fam1615	Conserved hypothetical protein with PIN domain
Fam1616	Rep protein
Fam1617	Hypothetical protein
Fam1618	ABC transporter permease
Fam1619	ABC transporter permease
Fam1620	hypothetical protein
Fam1621	hypothetical protein
Fam1622	DNA-3-methyladenine glycosylase I, non functional
Fam1623	conserved hypothetical protein
Fam1624	conserved hypothetical protein
Fam1625	conserved hypothetical protein
Fam1626	HipA domain-containing protein
Fam1627	hypothetical protein
Fam1628	conserved hypothetical protein
Fam1629	DNA topoisomerase III
Fam1630	hypothetical protein
Fam1631	Hypothetical protein
Fam1632	Phosphodiesterase I/nucleotide pyrophosphatase
Fam1633	Permease protein of ABC transporter system
Fam1634	Permease protein of ABC transporter system
Fam1635	C4-dicarboxylate anaerobic carrier
Fam1636	GNAT family acetyltransferase
Fam1637	conserved hypothetical protein
Fam1638	Resolvase, N-terminal domain protein
Fam1639	hypothetical protein
Fam1640	hypothetical protein
Fam1641	Raffinose synthase or seed imbibition protein Sip1/Alpha-galactosidase
Fam1642	periplasmic binding protein/LacI transcriptional regulator
Fam1643	hypothetical protein
Fam1644	hypothetical protein
Fam1645	Hypothetical secreted protein
Fam1646	excisionase family DNA binding domain-containing protein
Fam1647	conserved hypothetical protein
Fam1648	Site-specific DNA-methyltransferase
Fam1649	50S ribosomal protein L36
Fam1650	hypothetical protein
Fam1651	transposase
Fam1652	hypothetical protein
Fam1653	Endo-beta-N-acetylglucosaminidase
Fam1654	permease, GntP family
Fam1655	putative sugar diacid recognition
Fam1656	Hypothetical protein
Fam1657	Cell surface protein with gram positive anchor and Cna protein B-type domains
Fam1658	Hypothetical membrane spanning protein
Fam1659	Hypothetical protein
Fam1660	Hypothetical protein
Fam1661	Hypothetical protein
Fam1662	Conserved hypothetical protein with a helix-turn-helix motif
Fam1663	Hypothetical protein
Fam1664	O-Glycosyl hydrolases family 30, Glucosylceramidase
Fam1665	Narrowly conserved hypothetical protein
Fam1666	Conserved hypothetical protein with YfbU domain
Fam1667	Narrowly conserved hypothetical protein
Fam1668	Conserved hypothetical protein
Fam1669	Integrase/recombinase (XerD/RipX family)
Fam1670	conserved hypothetical protein
Fam1671	Endo-beta-N-acetylglucosaminidase
Fam1672	Beta-glucosidase
Fam1673	Hypothetical protein
Fam1674	Narrowly conserved hypothetical protein
Fam1675	Glycosyl hydrolases family 32, Beta-fructosidase or sucrose-6-phosphate hydrolase
Fam1676	Cellodextrin binding protein
Fam1677	Hypothetical membrane spanning protein
Fam1678	glycosyl hydrolases family 25,lysozyme
Fam1679	Acetyltransferase (GNAT) family
Fam1680	Conserved hypothetical protein with DUF984 domain
Fam1681	Abortive infection protein AbiEi
Fam1682	MerR family regulatory protein
Fam1683	Holin
Fam1684	Hypothetical membrane spanning protein
Fam1685	conserved hypothetical protein
Fam1686	type II DNA modification methyltransferase
Fam1687	Putative restriction endonuclease
Fam1688	Cell divisionFtsK/SpoIIIE
Fam1689	Hypothetical protein
Fam1690	Hypothetical protein
Fam1691	Hypothetical protein
Fam1692	Hypothetical protein
Fam1693	Site-specific recombinase
Fam1694	Conserved hypothetical protein
Fam1695	Hypothetical protein
Fam1696	hypothetical protein
Fam1697	putative polysaccharide pyruvyl transferase
Fam1698	putative thiamine pyrophosphate enzyme TPP binding domain protein
Fam1699	IS110 family transposase
Fam1700	AAA+ superfamily ATPase
Fam1701	hypothetical protein
Fam1702	hypothetical protein
Fam1703	hypothetical protein
Fam1704	hypothetical protein
Fam1705	putative type III restriction system endonuclease
Fam1706	hypothetical protein
Fam1707	hypothetical protein
Fam1708	hypothetical protein
Fam1709	hypothetical protein
Fam1710	Relaxase/Mobilisation nuclease domain
Fam1711	putative transcriptional regulator
Fam1712	hypothetical protein
Fam1713	conserved hypothetical protein
Fam1714	filamentation induced by cAMP protein Fic
Fam1715	Narrowly conserved hypothetical protein
Fam1716	hypothetical protein
Fam1717	Response regulator
Fam1718	type I restriction-modification system specificity determinant
Fam1719	Type I restriction-modification system methyltransferase subunit
Fam1720	type I site-specific deoxyribonuclease, HsdR family
Fam1721	Multidrug-efflux transporter 2 regulator
Fam1722	Penicillin acylase, bile salt hydrolase
Fam1723	Hypothetical secreted protein
Fam1724	Hypothetical protein
Fam1725	MerR family regulatory protein
Fam1726	Conserved hypothetical protein
Fam1727	Hypothetical protein
Fam1728	DNA processing chain A
Fam1729	Hypothetical protein
Fam1730	ATP-dependent DNA helicase rep
Fam1731	Conserved hypothetical protein with ABC transporter domain
Fam1732	hypothetical protein
Fam1733	Conserved hypothetical protein with DUF1526 domain
Fam1734	histidine protein kinase
Fam1735	phage integrase
Fam1736	hypothetical protein
Fam1737	hypothetical protein
Fam1738	Solute-binding protein of ABC transporter system for sugars
Fam1739	Two-component response regulator virR
Fam1740	hypothetical protein
Fam1741	transposase
Fam1742	hypothetical protein
Fam1743	hypothetical protein
Fam1744	putative rhamnosidase
Fam1745	major facilitator superfamily protein
Fam1746	major facilitator superfamily protein
Fam1747	putative permease
Fam1748	hypothetical protein
Fam1749	conserved hypothetical protein
Fam1750	conserved hypothetical protein
Fam1751	glycosy hydrolase family protein
Fam1752	X-Pro dipeptidyl-peptidase family protein
Fam1753	major facilitator superfamily permease
Fam1754	hypothetical protein
Fam1755	putative type IIS restriction endonuclease
Fam1756	helicase, SNF2/RAD54 family
Fam1757	hypothetical protein
Fam1758	hypothetical protein
Fam1759	putative ABC transport protein, ATP-binding subunit
Fam1760	hypothetical protein
Fam1761	Conserved hypothetical protein
Fam1762	Transcriptional regulator
Fam1763	putative replication initiation factor family protein
Fam1764	[no /product]
Fam1765	Alpha-L-Rha alpha-1,2-L-rhamnosyltransferase/alpha-L-Rha alpha-1,3-L-rhamnosyltransferase
Fam1766	endo-1,4-beta-xylanase
Fam1767	Xanthine/uracil permease family protein
Fam1768	Acetyltransferase
Fam1769	Hypothetical protein
Fam1770	Conserved hypothetical protein, possible sialic acidspecific esterase
Fam1771	acetyl esterase
Fam1772	Beta-galactosidase
Fam1773	Solute binding protein of ABC transporter system for sugars
Fam1774	Conserved hypothetical membrane spanning protein with DUF624 domain
Fam1775	Permease protein of ABC transporter system
Fam1776	transposase
Fam1777	Hypothetical protein
Fam1778	Conserved hypothetical protein
Fam1779	dioxygenase
Fam1780	Hypothetical protein
Fam1781	Beta-galactosidase
Fam1782	Sugar-binding protein of ABC transporter system
Fam1783	hypothetical protein
Fam1784	Hypothetical protein
Fam1785	Hypothetical protein
Fam1786	Hypothetical protein
Fam1787	Hypothetical protein
Fam1788	Hypothetical protein
Fam1789	Putative permease for cytosine/purines, uracil, thiamine, allantoin
Fam1790	conserved hypothetical protein with DUF917 domain
Fam1791	Conserved hypothetical protein
Fam1792	Hypothetical protein
Fam1793	Conserved hypothetical protein
Fam1794	Conserved hypothetical protein
Fam1795	Hypothetical protein
Fam1796	Conserved hypothetical protein
Fam1797	conserved hypothetical protein
Fam1798	Conserved hypothetical protein
Fam1799	hypothetical protein
Fam1800	Hypothetical protein
Fam1801	Conserved hypothetical protein
Fam1802	Hypothetical protein
Fam1803	Conserved hypothetical protein
Fam1804	hypothetical protein
Fam1805	hypothetical protein
Fam1806	Conserved hypothetical protein
Fam1807	conserved hypothetical protein
Fam1808	Conserved hypothetical protein
Fam1809	Conserved hypothetical protein
Fam1810	Hypothetical protein
Fam1811	transposase
Fam1812	conserved hypothetical protein
Fam1813	hypothetical protein
Fam1814	hypothetical protein
Fam1815	conserved hypothetical protein
Fam1816	hypothetical protein
Fam1817	hypothetical protein
Fam1818	conserved hypothetical protein
Fam1819	conserved hypothetical protein
Fam1820	conserved hypothetical protein
Fam1821	hypothetical protein
Fam1822	hypothetical protein
Fam1823	conserved hypothetical protein
Fam1824	conserved hypothetical protein
Fam1825	hypothetical protein
Fam1826	conserved hypothetical protein
Fam1827	conserved hypothetical protein
Fam1828	hypothetical protein
Fam1829	hypothetical protein
Fam1830	hypothetical protein
Fam1831	adenine-specific DNA methyltransferase
Fam1832	conserved hypothetical protein
Fam1833	hypothetical protein
Fam1834	conserved hypothetical protein
Fam1835	conserved hypothetical protein
Fam1836	hypothetical protein
Fam1837	hypothetical protein
Fam1838	hypothetical protein
Fam1839	hypothetical protein
Fam1840	hypothetical protein
Fam1841	hypothetical protein
Fam1842	hypothetical protein
Fam1843	hypothetical protein
Fam1844	hypothetical protein
Fam1845	hypothetical protein
Fam1846	hypothetical protein
Fam1847	hypothetical protein
Fam1848	putative polysaccharide polymerase
Fam1849	conserved hypothetical protein
Fam1850	hypothetical protein
Fam1851	hypothetical protein
Fam1852	hypothetical protein
Fam1853	Trk-type K+ transporter membrane component
Fam1854	hypothetical protein
Fam1855	hypothetical protein
Fam1856	Conserved hypothetical protein with RelB antitoxin domain
Fam1857	hypothetical protein
Fam1858	hypothetical protein
Fam1859	hypothetical protein
Fam1860	hypothetical protein
Fam1861	hypothetical protein
Fam1862	putative transcriptional regulator
Fam1863	hypothetical protein
Fam1864	hypothetical protein
Fam1865	hypothetical protein
Fam1866	DNA repair ATPase
Fam1867	hypothetical protein
Fam1868	hypothetical protein
Fam1869	hypothetical protein
Fam1870	Peptidoglycan-binding domain 1 protein
Fam1871	hypothetical protein
Fam1872	hypothetical protein
Fam1873	hypothetical protein
Fam1874	hypothetical protein
Fam1875	hypothetical protein
Fam1876	hypothetical protein
Fam1877	hypothetical protein
Fam1878	hypothetical protein
Fam1879	hypothetical protein
Fam1880	hypothetical protein
Fam1881	Asparagine synthase
Fam1882	hypothetical protein
Fam1883	hypothetical protein
Fam1884	serine/threonine protein kinase (check frameshift)
Fam1885	hypothetical protein
Fam1886	hypothetical protein
Fam1887	hypothetical protein
Fam1888	hypothetical protein
Fam1889	threonine and homoserine efflux system
Fam1890	hypothetical protein
Fam1891	hypothetical protein
Fam1892	hypothetical protein
Fam1893	hypothetical protein
Fam1894	hypothetical protein
Fam1895	hypothetical protein
Fam1896	hypothetical protein
Fam1897	hypothetical protein
Fam1898	putative amidase
Fam1899	hypothetical protein
Fam1900	conserved hypothetical protein
Fam1901	phage related protein
Fam1902	hypothetical protein
Fam1903	conserved hypothetical protein
Fam1904	conserved hypothetical protein
Fam1905	hypothetical protein
Fam1906	conserved hypothetical protein
Fam1907	hypothetical protein
Fam1908	putative prohead peptidase
Fam1909	phage portal related protein
Fam1910	phage protein
Fam1911	hypothetical protein
Fam1912	HNH endonuclease
Fam1913	hypothetical protein
Fam1914	hypothetical protein
Fam1915	hypothetical protein
Fam1916	hypothetical protein
Fam1917	hypothetical protein
Fam1918	hypothetical protein
Fam1919	hypothetical protein
Fam1920	hypothetical protein
Fam1921	hypothetical protein
Fam1922	conserved hypothetical protein
Fam1923	hypothetical protein
Fam1924	Carbohydrate binding family 6
Fam1925	Major Facilitator Superfamily transporter
Fam1926	gluconokinase
Fam1927	mannitol dehydrogenase
Fam1928	glucuronate isomerase
Fam1929	conservative hypothetical protein
Fam1930	hypothetical protein
Fam1931	hypothetical protein
Fam1932	hypothetical protein
Fam1933	hypothetical protein
Fam1934	hypothetical protein
Fam1935	hypothetical protein
Fam1936	hypothetical protein
Fam1937	hypothetical protein
Fam1938	hypothetical protein
Fam1939	hypothetical protein
Fam1940	DNA-binding protein
Fam1941	Alpha-N-arabinofuranosidase
Fam1942	hypothetical protein
Fam1943	hypothetical protein
Fam1944	phage AbiD protein
Fam1945	hypothetical protein
Fam1946	hypothetical protein
Fam1947	hypothetical protein
Fam1948	hypothetical protein
Fam1949	hypothetical protein
Fam1950	hypothetical protein
Fam1951	Similar to AlwI restriction endonuclease
Fam1952	hypothetical protein
Fam1953	hypothetical protein
Fam1954	hypothetical protein
Fam1955	transposase
Fam1956	hypothetical protein
Fam1957	hypothetical protein
Fam1958	hypothetical protein
Fam1959	hypothetical protein
Fam1960	putative regulatory protein
Fam1961	glucosyl transferase GtrII
Fam1962	polysaccharide pyruvyl transferase
Fam1963	acyltransferase
Fam1964	nucleoside-diphosphate-sugar epimerase family protein
Fam1965	Hypothetical protein
Fam1966	Hypothetical protein
Fam1967	type III restriction enzyme, res subunit
Fam1968	DNA methylase N-4/N-6 domain protein
Fam1969	Hypothetical protein
Fam1970	Hypothetical protein
Fam1971	FtsK/SpoIIIE family protein
Fam1972	putative replication protein RepA
Fam1973	Hypothetical protein
Fam1974	conserved hypothetical protein
Fam1975	Exopolysaccharide biosynthesis protein
Fam1976	polysaccharide polymerase
Fam1977	hypothetical protein
Fam1978	Hypothetical protein
Fam1979	Hypothetical protein
Fam1980	Hypothetical protein
Fam1981	Na+/H+ antiporter
Fam1982	Hypothetical protein
Fam1983	hypothetical protein
Fam1984	hypothetical protein
Fam1985	putative transcriptional regulator with HTH domain
Fam1986	Hypothetical protein
Fam1987	Hypothetical protein
Fam1988	Hypothetical protein
Fam1989	Hypothetical protein
Fam1990	Hypothetical protein
Fam1991	YcaO-like family
Fam1992	hypothetical protein
Fam1993	hypothetical protein
Fam1994	hypothetical protein
Fam1995	hypothetical protein
Fam1996	hypothetical protein
Fam1997	hypothetical protein
Fam1998	Phage infection protein
Fam1999	hypothetical protein
Fam2000	hypothetical protein
Fam2001	putative gp23
Fam2002	hypothetical protein
Fam2003	hypothetical protein
Fam2004	hypothetical protein
Fam2005	hypothetical protein
Fam2006	hypothetical protein
Fam2007	hypothetical protein
Fam2008	hypothetical protein
Fam2009	phage protein
Fam2010	phage protein
Fam2011	Phage terminase large subunit
Fam2012	hypothetical protein
Fam2013	hypothetical protein
Fam2014	Phage protein, putative endonuclease
Fam2015	hypothetical protein
Fam2016	hypothetical protein
Fam2017	hypothetical protein
Fam2018	hypothetical protein
Fam2019	hypothetical protein
Fam2020	hypothetical protein
Fam2021	hypothetical protein
Fam2022	hypothetical protein
Fam2023	hypothetical protein
Fam2024	hypothetical protein
Fam2025	hypothetical protein
Fam2026	hypothetical protein
Fam2027	hypothetical protein
Fam2028	hypothetical protein
Fam2029	hypothetical protein
Fam2030	hypothetical protein
Fam2031	hypothetical protein
Fam2032	hypothetical protein
Fam2033	hypothetical protein
Fam2034	conserved hypothetical protein
Fam2035	conserved hypothetical protein
Fam2036	conserved hypothetical protein
Fam2037	conserved hypothetical protein
Fam2038	phage protein
Fam2039	hypothetical protein
Fam2040	hypothetical protein
Fam2041	phage protein
Fam2042	hypothetical protein
Fam2043	hypothetical protein
Fam2044	hypothetical protein
Fam2045	hypothetical protein
Fam2046	hypothetical protein
Fam2047	hypothetical protein
Fam2048	hypothetical protein
Fam2049	hypothetical protein
Fam2050	hypothetical protein
Fam2051	hypothetical protein
Fam2052	phage protein
Fam2053	hypothetical protein
Fam2054	phage protein
Fam2055	Hypothetical protein
Fam2056	phage protein
Fam2057	hypothetical protein
Fam2058	hypothetical protein
Fam2059	hypothetical protein
Fam2060	hypothetical protein
Fam2061	hypothetical protein
Fam2062	hypothetical protein
Fam2063	hypothetical protein
Fam2064	hypothetical protein
Fam2065	Putative recombination protein-phage associated
Fam2066	PD-(D/E)XK nuclease family protein
Fam2067	hypothetical protein
Fam2068	hypothetical protein
Fam2069	hypothetical protein
Fam2070	hypothetical protein
Fam2071	hypothetical protein
Fam2072	hypothetical protein
Fam2073	hypothetical protein
Fam2074	hypothetical protein
Fam2075	helix-turn-helix domain-containing protein
Fam2076	hypothetical protein
Fam2077	hypothetical protein
Fam2078	hypothetical protein
Fam2079	hypothetical protein
Fam2080	phage-associated protein
Fam2081	phage integrase
Fam2082	hypothetical protein
Fam2083	conserved hypothetical protein
Fam2084	conserved hypothetical protein
Fam2085	Hypothetical protein
Fam2086	Hypothetical protein
Fam2087	Hypothetical protein
Fam2088	PadR family transcriptional regulator
Fam2089	Conserved hypothetical protein with helix-turn-helix motif
Fam2090	hypothetical protein
Fam2091	hypothetical protein
Fam2092	hypothetical protein
Fam2093	hypothetical protein
Fam2094	hypothetical protein
Fam2095	hypothetical protein
Fam2096	Abi family protein
Fam2097	Transposase
Fam2098	Hypothetical protein
Fam2099	Hypothetical protein
Fam2100	CRISPR-associated protein, Csd1 famil
Fam2101	conserved hypothetical protein
Fam2102	Permease protein of ABC transporter system
Fam2103	OsmC family protein
Fam2104	Hypothetical protein
Fam2105	PTS system, glucose-specific IIABC component
Fam2106	Conserved hypothetical protein
Fam2107	Transposase
Fam2108	conserved hypothetical protein
Fam2109	integrase core domain-containing protein
Fam2110	glycosyltransferase
Fam2111	glycosyltransferase
Fam2112	Acyltransferase
Fam2113	hypothetical protein
Fam2114	hypothetical protein
Fam2115	transposase
Fam2116	cellulosome protein dockerin type I
Fam2117	ISXoo12 transposase
Fam2118	Conserved hypothetical protein
Fam2119	Putative hydantoinase/oxoprolinase
Fam2120	conserved hypothetical protein with DUF1177 domain
Fam2121	Hypothetical protein
Fam2122	conserved hypothetical protein with DUF1814 domain
Fam2123	Conserved hypothetical protein
Fam2124	Hypothetical protein
Fam2125	Hypothetical protein
Fam2126	Hypothetcial protein
Fam2127	Hypothetical protein
Fam2128	Hypothetical protein
Fam2129	Hypothetical protein
Fam2130	Hypothetical protein
Fam2131	Putative bacterial mobilisation protein (MobC)
Fam2132	Conserved hypothetical protein
Fam2133	Hypothetical protein
Fam2134	Conjugative transfer gene complex protein
Fam2135	Putative single-strand binding protein
Fam2136	Hypothetical protein
Fam2137	Hypothetical protein
Fam2138	Conserved hypothetical membrane protein
Fam2139	Conserved hypothetical membrane protein
Fam2140	Hypothetical membrane protein
Fam2141	Conserved hypothetical protein
Fam2142	Hypothetical protein
Fam2143	Hypothetical protein with the ribon-helix-helix domain
Fam2144	Conserved hypothetical protein
Fam2145	Conserved hypothetical protein
Fam2146	Conserved hypothetical protein
Fam2147	Hypothetical secreted protein
Fam2148	Hypothetical protein
Fam2149	Conserved hypothetical protein, also present in other bif prophages
Fam2150	Conserved hypothetical protein, phage protein
Fam2151	Phage major head
Fam2152	Phage transcriptional regulator
Fam2153	Hypothetical protein
Fam2154	Hypothetical protein
Fam2155	Polysaccharide biosynthesis protein
Fam2156	Hypothetical protein
Fam2157	Hypothetical protein
Fam2158	Hypothetical membrane spanning protein
Fam2159	Hypothetical protein
Fam2160	Hypothetical protein
Fam2161	Hypothetical secreted protein
Fam2162	Hypothetical protein
Fam2163	Conserved hypothetical protein
Fam2164	Conserved hypothetical membrane spanning protein
Fam2165	Conserved hypothetical membrane spanning protein
Fam2166	Conserved hypothetical secreted protein with excalibur domain
Fam2167	hypothetical protein, contains helix-turn-helix domain
Fam2168	Hypothetical protein
Fam2169	Hypothetical protein
Fam2170	Conserved hypothetical protein
Fam2171	Conserved hypothetical protein
Fam2172	Hypothetical protein
Fam2173	Type II restriction-modification system restriction subunit, PstI isoschizomer
Fam2174	Modification methylase
Fam2175	restriction enzyme
Fam2176	Cytosine methyl transferase, RM methylase bbrUIIM
Fam2177	Hypothetical protein
Fam2178	Hypothetical protein
Fam2179	Ser/Thr phosphatase family protein
Fam2180	conserved hypothetical protein
Fam2181	conserved hypothetical protein
Fam2182	conserved hypothetical protein
Fam2183	conserved hypothetical protein
Fam2184	conserved domain protein
Fam2185	conserved hypothetical protein
Fam2186	conserved hypothetical protein
Fam2187	conserved domain protein
Fam2188	conserved hypothetical protein
Fam2189	acetyltransferase, GNAT domain protein
Fam2190	conserved hypothetical protein
Fam2191	conserved hypothetical protein
Fam2192	conserved domain protein
Fam2193	conserved hypothetical protein
Fam2194	conserved hypothetical protein
Fam2195	conserved hypothetical protein
Fam2196	conserved hypothetical protein
Fam2197	conserved hypothetical protein
Fam2198	conserved hypothetical protein
Fam2199	conserved hypothetical protein
Fam2200	conserved domain protein
Fam2201	conserved domain protein
Fam2202	conserved hypothetical protein
Fam2203	conserved hypothetical protein
Fam2204	conserved hypothetical protein
Fam2205	conserved domain protein
Fam2206	conserved hypothetical protein
Fam2207	conserved domain protein
Fam2208	conserved hypothetical protein
Fam2209	conserved hypothetical protein
Fam2210	conserved hypothetical protein
Fam2211	conserved hypothetical protein
Fam2212	conserved hypothetical protein
Fam2213	conserved hypothetical protein
Fam2214	conserved hypothetical protein
Fam2215	conserved hypothetical protein
Fam2216	conserved hypothetical protein
Fam2217	conserved hypothetical protein
Fam2218	conserved hypothetical protein
Fam2219	conserved domain protein
Fam2220	conserved hypothetical protein
Fam2221	conserved hypothetical protein
Fam2222	conserved hypothetical protein
Fam2223	conserved hypothetical protein
Fam2224	conserved hypothetical protein
Fam2225	conserved hypothetical protein
Fam2226	conserved hypothetical protein
Fam2227	conserved hypothetical protein
Fam2228	conserved hypothetical protein
Fam2229	conserved hypothetical protein
Fam2230	conserved domain protein
Fam2231	conserved domain protein
Fam2232	conserved hypothetical protein
Fam2233	conserved hypothetical protein
Fam2234	conserved domain protein
Fam2235	conserved hypothetical protein
Fam2236	conserved hypothetical protein
