# Supplementary material for: Comparative genomics of the Bifidobacterium breve taxon
Source: BMC Genomics. 2014 Mar 1;15(1):170. doi: 10.1186/1471-2164-15-170 (PMC4007704; doi:10.1186/1471-2164-15-170)
Supplement: Supplementary file 5 — Additional file 5: Table S2: Gene families specific of B. breve. An .xls document containing a list of gene families specific of B. breve and absent in B. longum. (XLS 70 KB) [file 12864_2013_7017_MOESM5_ESM.xls]

## Sheet: Sheet1
FAMILY	PRODUCT
Fam78	Conserved hypothetical membrane spanning protein with DUF81 domain
Fam79	Arylsulfatase maturase (Fe-S oxidoreductase)
Fam106	Conserved hypothetical protein
Fam118	PTS system, N-acetylglucosamine-specific IIBC component
Fam34	Conserved hypothetical membrane spanning protein, VanZ family
Fam123	Conserved hypothetical protein
Fam130	putative transcriptional regulator, AraC family
Fam142	Sensory box/GGDEF family protein
Fam150	conserved hypothetical protein
Fam151	conserved hypothetical protein
Fam164	Beta-glucosidase
Fam227	Transporter, drug/metabolite exporter family, DUF6 domain
Fam261	Conserved hypothetical protein
Fam262	Conserved hypothetical protein in ROK family
Fam263	N-acetylmannosamine-6-phosphate 2-epimerase, NanE
Fam264	Hydrolase
Fam265	Oligopeptide-binding protein oppA
Fam266	fusion between oligopeptide transport permease oppC and ATP-binding protein oppD
Fam267	N-acetylneuraminate lyase
Fam268	Sialidase A
Fam269	ATPase, AAA superfamily
Fam270	Transcriptional regulator, GntR family
Fam277	Transcriptional regulator, LacI family
Fam279	Phosphoenolpyruvate-protein phosphotransferase
Fam321	Permease protein of ABC transporter system
Fam355	Hypothetical protein
Fam373	Hypothetical protein, possibly permease component of ABC transporter
Fam480	Conserved hypothetical membrane spanning protein
Fam481	Conserved hypothetical membrane spanning protein
Fam495	Aminotransferase
Fam503	Transcriptional regulator, MerR family
Fam509	Glycosyltransferase
Fam510	Secreted glycosyl hydrolase
Fam519	Conserved hypothetical protein, very proline rich
Fam647	Cystathionine beta-lyase
Fam690	Conserved hypothetical protein, putative transglutaminase, possible cysteine protease
Fam787	Hydrolase (HAD superfamily)
Fam811	hypothetical protein
Fam890	Permease protein of ABC transporter system
Fam986	Multiple substrate aminotransferase (MsaT) containing domain of GntR family
Fam987	Lysine exporter protein
Fam992	Conserved hypothetical protein with YbaK / prolyl-tRNA synthetases associated domain
Fam1017	Ribulose-phosphate 3-epimerase
Fam1018	PTS system, fructose-like enzyme IIC component
Fam1019	PTS system, fructose-like IIB component
Fam1020	Nitrogen regulatory IIA (Enzyme IIA-NTR) (Phosphotransferase enzyme II, A component) transcription regulator protein
Fam1021	Transcription antiterminator, BglG family
Fam1111	Narrowly conserved hypothetical membrane spanning protein
Fam1175	Extracellular solute-binding protein
Fam1176	Transcriptional regulator, lacI type
Fam1219	Polysaccharide deacetylase
Fam1238	Solute binding protein of ABC transporter system for amino acids
Fam1239	Permease protein of ABC transporter system for amino acids
Fam1240	Permease protein of ABC transporter system for amino acids
Fam1241	Conserved hypothetical protein
Fam1243	Hypothetical membrane spanning protein
Fam1251	Conserved hypothetical protein (possible glycogen debranching enzyme)
Fam1263	Transcriptional regulator, LytR family
Fam1299	Transcriptional regulator, GntR family
Fam1300	PTS system, IIC component
Fam1301	PTS system, IIB component
Fam1302	PTS system, IIA component
Fam1327	Cell surface protein precursor with Cna protein B-type domain and Gram-positive cocci surface proteins LPxTG motif profile
Fam1332	putative alpha-galactosidase
Fam1338	putative flippase Wzx
Fam1340	Hypothetical protein
Fam1343	Conserved hypothetical protein
Fam1348	Na driven multidrug efflux pump
Fam665	Glucose/fructose transport protein
Fam1350	Sulfatase family protein
Fam1368	Hypothetical protein
Fam1370	conserved hypothetical protein
Fam1371	mobilization protein
Fam1378	PTS system, fructose-like IIA component
Fam1387	hypothetical protein
Fam1388	Conserved hypothetical membrane spanning protein
Fam1396	Hypothetical protein
Fam1398	Hypothetical protein
Fam1400	Fic family protein
Fam1403	Sulfatase family protein
Fam1405	Conserved hypothetical membrane spanning protein
Fam1408	toxin-antitoxin system protein
Fam1409	Transporter
Fam1410	acetyltransferase
Fam1412	Transcriptional regulator, AraC family
Fam1418	Hypothetical protein
Fam1429	Hypothetical protein
Fam1433	Phosphoserine phosphatase
Fam1434	Hypothetical protein
Fam1435	Hypothetical protein
Fam1380	Conserved hypothetical protein
Fam1436	hypothetical protein
Fam1437	hypothetical protein
Fam1438	Chromosome partitioning protein parB
Fam1445	sugar isomerase (SIS)
Fam1446	putative ABC transporter, permease protein
Fam1447	ABC transporter, permease protein
Fam1448	ABC transporter, permease protein
Fam1450	putative ROK family protein
Fam1452	Conserved hypothetical membrane spanning protein
Fam1459	Multi-domain protein possibly involved in fatty acids or polyketide biosynthesis
Fam1460	Phosphopantetheinyl transferase
Fam1464	Hypothetical protein
Fam1465	Hypothetical protein
Fam1467	Transcriptional regulator, LysR family
Fam1472	CRISPR-associated protein Cas2
Fam1473	CRISPR-associated protein Cas1
Fam1474	CRISPR-associated protein Cas4
Fam1475	CRISPR-associated protein
Fam1476	CRISPR-associated helicase Cas3
Fam1477	Hypothetical membrane spanning protein
Fam1484	hypothetical protein
Fam1485	conserved hypothetical protein
Fam1486	selenocysteine lyase / isopenicillin N epimerase
Fam1496	Conserved hypothetical protein
Fam1497	phage-related integrase
Fam1451	glycosyl transferase
Fam1324	DNA integration/recombination/inversion protein
Fam1519	Hypothetical protein
Fam1524	CRISPR-associated protein
Fam1525	CRISPR-associated protein
Fam1540	Beta-glucosidase, cellodextrinase, glycosyl hydrolase family 1
Fam1543	Hypothetical protein
Fam1547	Conserved hypothetical protein
Fam1550	putative AraC family transcriptional regulator
Fam1551	hypothetical protein
Fam1552	hypothetical protein
Fam1560	hypothetical protein
Fam1563	Multi-domain protein possibly involved in fatty acids or polyketide biosynthesis
Fam1564	Hypothetical membrane spanning protein
Fam1565	Hypothetical protein
Fam1568	Glycosyltransferase
Fam1569	Beta-1,6-N-acetylglucosaminyltransferase
Fam1570	Conserved hypothetical protein with PIN domain
Fam1571	Conserved hypothetical protein
Fam1575	RNA polymerase sigma-E factor
Fam1576	Hypothetical membrane spanning protein
Fam1577	Hypothetical membrane spanning protein
Fam1578	Hypothetical membrane spanning protein
Fam1584	MerR-type transcriptional regulator
Fam1585	Hypothetical membrane spanning protein
Fam1586	Hypothetical membrane spanning protein
Fam1587	Transcriptional regulator
Fam1588	Hypothetical membrane spanning protein
Fam1591	Evolved beta-galactosidase beta-subunit
Fam1592	Evolved beta-galactosidase alpha subunit
Fam1593	Beta-phosphoglucomutase
Fam1595	Glycosyl hydrolases family 65, Kojibiose phosphorylase
Fam1596	Sugar-binding protein of ABC transporter system
Fam1597	Multiple antibiotic transport protein marC
Fam1603	Acetyltransferase (cell wall biosynthesis)
Fam1606	Acyltransferase
Fam1608	Hypothetical protein
Fam1610	Transcriptional regulator, AraC family
Fam1611	extracellular solute-binding protein family 5
Fam1612	Beta-galactosidase
Fam1616	Rep protein
Fam1617	Hypothetical protein
Fam1619	ABC transporter permease
Fam1630	hypothetical protein
Fam1631	Hypothetical protein
Fam1632	Phosphodiesterase I/nucleotide pyrophosphatase
Fam1637	conserved hypothetical protein
Fam1639	hypothetical protein
Fam1640	hypothetical protein
Fam1642	periplasmic binding protein/LacI transcriptional regulator
Fam1643	hypothetical protein
Fam1644	hypothetical protein
Fam1645	Hypothetical secreted protein
Fam1649	50S ribosomal protein L36
Fam1654	permease, GntP family
Fam1655	putative sugar diacid recognition
Fam1656	Hypothetical protein
Fam1658	Hypothetical membrane spanning protein
Fam1659	Hypothetical protein
Fam1660	Hypothetical protein
Fam1661	Hypothetical protein
Fam1662	Conserved hypothetical protein with a helix-turn-helix motif
Fam1663	Hypothetical protein
Fam1664	O-Glycosyl hydrolases family 30, Glucosylceramidase
Fam1669	Integrase/recombinase (XerD/RipX family)
Fam1670	conserved hypothetical protein
Fam1673	Hypothetical protein
Fam1675	Glycosyl hydrolases family 32, Beta-fructosidase or sucrose-6-phosphate hydrolase
Fam1676	Cellodextrin binding protein
Fam1677	Hypothetical membrane spanning protein
Fam1682	MerR family regulatory protein
Fam1684	Hypothetical membrane spanning protein
Fam1686	type II DNA modification methyltransferase
Fam1687	Putative restriction endonuclease
Fam1689	Hypothetical protein
Fam1690	Hypothetical protein
Fam1691	Hypothetical protein
Fam1692	Hypothetical protein
Fam1693	Site-specific recombinase
Fam1696	hypothetical protein
Fam1697	putative polysaccharide pyruvyl transferase
Fam1699	IS110 family transposase
Fam1701	hypothetical protein
Fam1702	hypothetical protein
Fam1703	hypothetical protein
Fam1704	hypothetical protein
Fam1705	putative type III restriction system endonuclease
Fam1706	hypothetical protein
Fam1707	hypothetical protein
Fam1708	hypothetical protein
Fam1709	hypothetical protein
Fam1710	Relaxase/Mobilisation nuclease domain
Fam1711	putative transcriptional regulator
Fam1712	hypothetical protein
Fam1721	Multidrug-efflux transporter 2 regulator
Fam1723	Hypothetical secreted protein
Fam1724	Hypothetical protein
Fam1725	MerR family regulatory protein
Fam1726	Conserved hypothetical protein
Fam1727	Hypothetical protein
Fam1730	ATP-dependent DNA helicase rep
Fam1731	Conserved hypothetical protein with ABC transporter domain
Fam1732	hypothetical protein
Fam1733	Conserved hypothetical protein with DUF1526 domain
Fam1735	phage integrase
Fam1736	hypothetical protein
Fam1738	Solute-binding protein of ABC transporter system for sugars
Fam1739	Two-component response regulator virR
Fam1740	hypothetical protein
Fam1741	transposase
Fam1742	hypothetical protein
Fam1743	hypothetical protein
Fam1744	putative rhamnosidase
Fam1749	conserved hypothetical protein
Fam1750	conserved hypothetical protein
Fam1751	glycosy hydrolase family protein
Fam1755	putative type IIS restriction endonuclease
Fam1756	helicase, SNF2/RAD54 family
Fam1757	hypothetical protein
Fam1758	hypothetical protein
Fam1759	putative ABC transport protein, ATP-binding subunit
Fam1762	Transcriptional regulator
Fam1763	putative replication initiation factor family protein
Fam1764	[no /product]
Fam1768	Acetyltransferase
Fam1769	Hypothetical protein
Fam1771	acetyl esterase
Fam1772	Beta-galactosidase
Fam1773	Solute binding protein of ABC transporter system for sugars
Fam1775	Permease protein of ABC transporter system
Fam1780	Hypothetical protein
Fam1782	Sugar-binding protein of ABC transporter system
Fam1783	hypothetical protein
Fam1784	Hypothetical protein
Fam1785	Hypothetical protein
Fam1786	Hypothetical protein
Fam1787	Hypothetical protein
Fam1788	Hypothetical protein
Fam1789	Putative permease for cytosine/purines, uracil, thiamine, allantoin
Fam1790	conserved hypothetical protein with DUF917 domain
Fam1791	Conserved hypothetical protein
Fam1793	Conserved hypothetical protein
Fam1795	Hypothetical protein
Fam1799	hypothetical protein
Fam1800	Hypothetical protein
Fam1804	hypothetical protein
Fam1805	hypothetical protein
Fam1810	Hypothetical protein
Fam1811	transposase
Fam1812	conserved hypothetical protein
Fam1813	hypothetical protein
Fam1814	hypothetical protein
Fam1817	hypothetical protein
Fam1818	conserved hypothetical protein
Fam1819	conserved hypothetical protein
Fam1820	conserved hypothetical protein
Fam1821	hypothetical protein
Fam1822	hypothetical protein
Fam1823	conserved hypothetical protein
Fam1824	conserved hypothetical protein
Fam1825	hypothetical protein
Fam1826	conserved hypothetical protein
Fam1827	conserved hypothetical protein
Fam1828	hypothetical protein
Fam1829	hypothetical protein
Fam1830	hypothetical protein
Fam1831	adenine-specific DNA methyltransferase
Fam1832	conserved hypothetical protein
Fam1833	hypothetical protein
Fam1836	hypothetical protein
Fam1837	hypothetical protein
Fam1838	hypothetical protein
Fam1839	hypothetical protein
Fam1840	hypothetical protein
Fam1841	hypothetical protein
Fam1844	hypothetical protein
Fam1846	hypothetical protein
Fam1847	hypothetical protein
Fam1849	conserved hypothetical protein
Fam1850	hypothetical protein
Fam1851	hypothetical protein
Fam1852	hypothetical protein
Fam1854	hypothetical protein
Fam1857	hypothetical protein
Fam1858	hypothetical protein
Fam1867	hypothetical protein
Fam1868	hypothetical protein
Fam1869	hypothetical protein
Fam1871	hypothetical protein
Fam1872	hypothetical protein
Fam1873	hypothetical protein
Fam1874	hypothetical protein
Fam1875	hypothetical protein
Fam1876	hypothetical protein
Fam1877	hypothetical protein
Fam1878	hypothetical protein
Fam1879	hypothetical protein
Fam1880	hypothetical protein
Fam1881	Asparagine synthase
Fam1882	hypothetical protein
Fam1883	hypothetical protein
Fam1884	serine/threonine protein kinase (check frameshift)
Fam1885	hypothetical protein
Fam1886	hypothetical protein
Fam1888	hypothetical protein
Fam1890	hypothetical protein
Fam1891	hypothetical protein
Fam1892	hypothetical protein
Fam1893	hypothetical protein
Fam1894	hypothetical protein
Fam1895	hypothetical protein
Fam1896	hypothetical protein
Fam1897	hypothetical protein
Fam1899	hypothetical protein
Fam1902	hypothetical protein
Fam1907	hypothetical protein
Fam1911	hypothetical protein
Fam1914	hypothetical protein
Fam1915	hypothetical protein
Fam1916	hypothetical protein
Fam1918	hypothetical protein
Fam1919	hypothetical protein
Fam1920	hypothetical protein
Fam1921	hypothetical protein
Fam1922	conserved hypothetical protein
Fam1923	hypothetical protein
Fam1924	Carbohydrate binding family 6
Fam1927	mannitol dehydrogenase
Fam1928	glucuronate isomerase
Fam1929	conservative hypothetical protein
Fam1930	hypothetical protein
Fam1931	hypothetical protein
Fam1932	hypothetical protein
Fam1933	hypothetical protein
Fam1934	hypothetical protein
Fam1935	hypothetical protein
Fam1936	hypothetical protein
Fam1937	hypothetical protein
Fam1938	hypothetical protein
Fam1942	hypothetical protein
Fam1943	hypothetical protein
Fam1944	phage AbiD protein
Fam1945	hypothetical protein
Fam1946	hypothetical protein
Fam1949	hypothetical protein
Fam1950	hypothetical protein
Fam1953	hypothetical protein
Fam1956	hypothetical protein
Fam1957	hypothetical protein
Fam1958	hypothetical protein
Fam1959	hypothetical protein
Fam1960	putative regulatory protein
Fam1961	glucosyl transferase GtrII
Fam1962	polysaccharide pyruvyl transferase
Fam1965	Hypothetical protein
Fam1966	Hypothetical protein
Fam1967	type III restriction enzyme, res subunit
Fam1969	Hypothetical protein
Fam1970	Hypothetical protein
Fam1971	FtsK/SpoIIIE family protein
Fam1972	putative replication protein RepA
Fam1973	Hypothetical protein
Fam1974	conserved hypothetical protein
Fam1976	polysaccharide polymerase
Fam1977	hypothetical protein
Fam1978	Hypothetical protein
Fam1979	Hypothetical protein
Fam1980	Hypothetical protein
Fam1982	Hypothetical protein
Fam1984	hypothetical protein
Fam1985	putative transcriptional regulator with HTH domain
Fam1986	Hypothetical protein
Fam1987	Hypothetical protein
Fam1988	Hypothetical protein
Fam1989	Hypothetical protein
Fam1991	YcaO-like family
Fam1992	hypothetical protein
Fam1994	hypothetical protein
Fam1995	hypothetical protein
Fam1996	hypothetical protein
Fam1997	hypothetical protein
Fam1998	Phage infection protein
Fam1999	hypothetical protein
Fam2000	hypothetical protein
Fam2001	putative gp23
Fam2002	hypothetical protein
Fam2003	hypothetical protein
Fam2004	hypothetical protein
Fam2005	hypothetical protein
Fam2006	hypothetical protein
Fam2007	hypothetical protein
Fam2008	hypothetical protein
Fam2009	phage protein
Fam2010	phage protein
Fam2011	Phage terminase large subunit
Fam2012	hypothetical protein
Fam2013	hypothetical protein
Fam2014	Phage protein, putative endonuclease
Fam2016	hypothetical protein
Fam2018	hypothetical protein
Fam2019	hypothetical protein
Fam2020	hypothetical protein
Fam2021	hypothetical protein
Fam2022	hypothetical protein
Fam2023	hypothetical protein
Fam2024	hypothetical protein
Fam2025	hypothetical protein
Fam2026	hypothetical protein
Fam2027	hypothetical protein
Fam2028	hypothetical protein
Fam2029	hypothetical protein
Fam2030	hypothetical protein
Fam2031	hypothetical protein
Fam2032	hypothetical protein
Fam2033	hypothetical protein
Fam2034	conserved hypothetical protein
Fam2035	conserved hypothetical protein
Fam2036	conserved hypothetical protein
Fam2037	conserved hypothetical protein
Fam2038	phage protein
Fam2039	hypothetical protein
Fam2040	hypothetical protein
Fam2041	phage protein
Fam2042	hypothetical protein
Fam2043	hypothetical protein
Fam2044	hypothetical protein
Fam2045	hypothetical protein
Fam2046	hypothetical protein
Fam2047	hypothetical protein
Fam2048	hypothetical protein
Fam2049	hypothetical protein
Fam2050	hypothetical protein
Fam2051	hypothetical protein
Fam2052	phage protein
Fam2053	hypothetical protein
Fam2054	phage protein
Fam2055	Hypothetical protein
Fam2056	phage protein
Fam2057	hypothetical protein
Fam2059	hypothetical protein
Fam2060	hypothetical protein
Fam2061	hypothetical protein
Fam2062	hypothetical protein
Fam2063	hypothetical protein
Fam2065	Putative recombination protein-phage associated
Fam2066	PD-(D/E)XK nuclease family protein
Fam2067	hypothetical protein
Fam2068	hypothetical protein
Fam2069	hypothetical protein
Fam2070	hypothetical protein
Fam2071	hypothetical protein
Fam2072	hypothetical protein
Fam2073	hypothetical protein
Fam2074	hypothetical protein
Fam2075	helix-turn-helix domain-containing protein
Fam2076	hypothetical protein
Fam2077	hypothetical protein
Fam2078	hypothetical protein
Fam2079	hypothetical protein
Fam2080	phage-associated protein
Fam2082	hypothetical protein
Fam2085	Hypothetical protein
Fam2086	Hypothetical protein
Fam2087	Hypothetical protein
Fam2088	PadR family transcriptional regulator
Fam2092	hypothetical protein
Fam2094	hypothetical protein
Fam2095	hypothetical protein
Fam2098	Hypothetical protein
Fam2100	CRISPR-associated protein, Csd1 famil
Fam2101	conserved hypothetical protein
Fam2104	Hypothetical protein
Fam2105	PTS system, glucose-specific IIABC component
Fam2106	Conserved hypothetical protein
Fam2107	Transposase
Fam2108	conserved hypothetical protein
Fam2111	glycosyltransferase
Fam2112	Acyltransferase
Fam2113	hypothetical protein
Fam2114	hypothetical protein
Fam2115	transposase
Fam2118	Conserved hypothetical protein
Fam2119	Putative hydantoinase/oxoprolinase
Fam2120	conserved hypothetical protein with DUF1177 domain
Fam2121	Hypothetical protein
Fam2147	Hypothetical secreted protein
Fam2148	Hypothetical protein
Fam2153	Hypothetical protein
Fam2154	Hypothetical protein
Fam2156	Hypothetical protein
Fam2157	Hypothetical protein
Fam2158	Hypothetical membrane spanning protein
Fam2159	Hypothetical protein
Fam2160	Hypothetical protein
Fam2161	Hypothetical secreted protein
Fam2162	Hypothetical protein
Fam2168	Hypothetical protein
Fam2172	Hypothetical protein
Fam2173	Type II restriction-modification system restriction subunit, PstI isoschizomer
Fam2174	Modification methylase
Fam2175	restriction enzyme
Fam2177	Hypothetical protein
Fam2178	Hypothetical protein
Fam2179	Ser/Thr phosphatase family protein
Fam2180	conserved hypothetical protein
Fam2181	conserved hypothetical protein
Fam2182	conserved hypothetical protein
Fam2184	conserved domain protein
Fam2185	conserved hypothetical protein
Fam2186	conserved hypothetical protein
Fam2187	conserved domain protein
Fam2190	conserved hypothetical protein
Fam2192	conserved domain protein
Fam2193	conserved hypothetical protein
Fam2194	conserved hypothetical protein
Fam2195	conserved hypothetical protein
Fam2196	conserved hypothetical protein
Fam2197	conserved hypothetical protein
Fam2200	conserved domain protein
Fam2201	conserved domain protein
Fam2205	conserved domain protein
Fam2206	conserved hypothetical protein
Fam2207	conserved domain protein
Fam2208	conserved hypothetical protein
Fam2209	conserved hypothetical protein
Fam2211	conserved hypothetical protein
Fam2212	conserved hypothetical protein
Fam2213	conserved hypothetical protein
Fam2215	conserved hypothetical protein
Fam2216	conserved hypothetical protein
Fam2217	conserved hypothetical protein
Fam2218	conserved hypothetical protein
Fam2219	conserved domain protein
Fam2221	conserved hypothetical protein
Fam2222	conserved hypothetical protein
Fam2223	conserved hypothetical protein
Fam2224	conserved hypothetical protein
Fam2225	conserved hypothetical protein
Fam2226	conserved hypothetical protein
Fam2227	conserved hypothetical protein
Fam2229	conserved hypothetical protein
Fam2230	conserved domain protein
Fam2231	conserved domain protein
Fam2232	conserved hypothetical protein
Fam2233	conserved hypothetical protein
Fam2234	conserved domain protein
Fam2235	conserved hypothetical protein
Fam2236	conserved hypothetical protein
