# Supplementary material for: Comparative genomics of the Bifidobacterium breve taxon
Source: BMC Genomics. 2014 Mar 1;15(1):170. doi: 10.1186/1471-2164-15-170 (PMC4007704; doi:10.1186/1471-2164-15-170)
Supplement: Supplementary file 8 — Additional file 8: Table S3: B. breve supertree orthologues list. An .xls document containing a list 165 of orthologues that were used to compute the B. breve supertree. (XLSX 31 KB) [file 12864_2013_7017_MOESM8_ESM.xlsx]

## Sheet: Sheet1
ORF number	Function
ORF1	DNA replication and repair protein recF
ORF2	Tryptophanyl-tRNA synthetase
ORF3	Adenylosuccinate synthetase
ORF4	GrpE protein
ORF5	Recombination protein recR
ORF6	Thymidylate kinase
ORF7	Glucose-6-phosphate 1-dehydrogenase
ORF8	Cell division protein ftsY
ORF9	CobB/CobQ-like glutamine amidotransferase domain protein
ORF10	SSU ribosomal protein S6P
ORF11	SSU ribosomal protein S18P
ORF12	LSU ribosomal protein L9P
ORF13	Glutamyl-tRNA(Gln) amidotransferase subunit B
ORF14	Transcription termination factor rho
ORF15	ATP synthase A chain
ORF16	ATP synthase C chain
ORF17	ATP synthase B chain
ORF18	ATP synthase delta chain
ORF19	ATP synthase gamma chain
ORF20	ATP synthase beta chain
ORF21	ATP synthase epsilon chain
ORF22	Glycerol-3-phosphate dehydrogenase [NAD(P)+]
ORF23	LemA protein
ORF24	16S rRNA processing protein rimM
ORF25	RNA binding protein
ORF26	SSU ribosomal protein S16P
ORF27	Signal recognition particle, subunit FFH/SRP54
ORF28	DNA-directed RNA polymerase beta chain
ORF29	Alanine aminopeptidase
ORF30	Bacterial Peptide Chain Release Factor 2 (RF-2)
ORF31	SsrA-binding protein
ORF32	Phosphoribosylaminoimidazole carboxylase carboxyltransferase subunit
ORF33	Phosphoribosylamine--glycine ligase
ORF34	Phosphoribosylformylglycinamidine cyclo-ligase
ORF35	Amidophosphoribosyltransferase
ORF36	SSU ribosomal protein S12P
ORF37	Protein Translation Elongation Factor Tu (EF-TU)
ORF38	Protein Translation Elongation Factor P (EF-P)
ORF39	Conserved hypothetical protein, contains Lon protease motif
ORF40	DNA repair protein recO
ORF41	Phenylalanyl-tRNA synthetase alpha chain
ORF42	Tyrosyl-tRNA synthetase
ORF43	ATP-NAD kinase
ORF44	Nicotinate-nucleotide adenylyltransferase
ORF45	Peptidyl-tRNA hydrolase
ORF46	Conserved hypothetical protein with phosphoribosylpyrophosphate transferase domain
ORF47	Bifunctional methylenetetrahydrofolate dehydrogenase/cyclohydrolase
ORF48	Pyruvate kinase
ORF49	DNA polymerase I
ORF50	3-phosphoshikimate 1-carboxyvinyltransferase
ORF51	GMP synthase
ORF52	UDP-N-acetylglucosamine pyrophosphorylase
ORF53	Trigger factor, ppiase
ORF54	Smf protein
ORF55	SSU ribosomal protein S4P
ORF56	Alanyl-tRNA synthetase
ORF57	Endonuclease involved in recombination
ORF58	Conserved hypothetical protein with aminodeoxychorismate lyase domain
ORF59	Chorismate synthase
ORF60	CTP synthase
ORF61	FeS assembly protein SufC
ORF62	Conserved hypothetical protein with DUF558 domain, RNA methyl transferase
ORF63	Conserved hypothetical protein in uncharacterized protein family UPF0054
ORF64	Branched-chain amino acid aminotransferase
ORF65	Aspartate carbamoyltransferase
ORF66	Excinuclease ABC subunit C
ORF67	Conserved hypothetical protein
ORF68	Phosphoglycerate kinase
ORF69	Triosephosphate isomerase
ORF70	Threonyl-tRNA synthetase
ORF71	Conserved hypothetical protein with DUF28
ORF72	Holliday junction DNA helicase ruvA
ORF73	Holliday junction DNA helicase ruvB
ORF74	Ribulose-phosphate 3-epimerase
ORF75	Prolipoprotein diacylglyceryl transferase
ORF76	Phosphatidate cytidylyltransferase
ORF77	Ribosome Recycling Factor (RRF)
ORF78	Uridylate kinase
ORF79	Protein Translation Elongation Factor Ts (EF-Ts)
ORF80	SSU ribosomal protein S2P
ORF81	O-sialoglycoprotein endopeptidase
ORF82	GTP pyrophosphokinase/Guanosine-3',5'-bis(Diphosphate) 3'-pyrophosphohydrolase
ORF83	Deoxyuridine 5'-triphosphate nucleotidohydrolase
ORF84	Protein translocase subunit secA
ORF85	RecA protein
ORF86	CDP-diacylglycerol--glycerol-3-phosphate 3-phosphatidyltransferase
ORF87	Exodeoxyribonuclease III
ORF88	Prephenate dehydrogenase
ORF89	GTP-binding protein TypA/BipA
ORF90	LSU ribosomal protein L20P
ORF91	Bacterial Protein Translation Initiation Factor 3 (IF-3)
ORF92	Glyceraldehyde 3-phosphate dehydrogenase
ORF93	UDP-N-acetylmuramate--alanine ligase
ORF94	UDP-N-acetylglucosamine--N-acetylmuramyl- (pentapeptide) pyrophosphoryl-undecaprenol N-acetylglucosamine transferase
ORF95	Phospho-N-acetylmuramoyl-pentapeptide- transferase
ORF96	UDP-N-acetylmuramoyl-tripeptide--D-alanyl-D- alanine ligase
ORF97	S-adenosyl-methyltransferase mraW
ORF98	Cell division protein mraZ
ORF99	Conserved hypothetical protein with ATP cone domain
ORF100	Cobalt-zinc-cadmium resistance protein czcD
ORF101	Lipoprotein signal peptidase
ORF102	Conserved hypothetical protein with DUF552 domain
ORF103	Aspartyl-tRNA synthetase
ORF104	60 kDa chaperonin GroEL
ORF105	Uracil-DNA glycosylase
ORF106	Adenylosuccinate lyase
ORF107	DNA-binding protein HU
ORF108	S-adenosylmethionine synthetase
ORF109	Isoleucyl-tRNA synthetase
ORF110	Zinc metalloprotease
ORF111	Prolyl-tRNA synthetase
ORF112	Undecaprenyl-phosphate alpha-N-acetylglucosaminephosphotransferase
ORF113	Sua5/YciO/YrdC/YwlC family protein
ORF114	Bacterial Peptide Chain Release Factor 1 (RF-1)
ORF115	Hypoxanthine-guanine phosphoribosyltransferase
ORF116	Ribonuclease HI
ORF117	tRNA pseudouridine synthase B
ORF118	Ribosome-binding factor A
ORF119	N utilization substance protein A
ORF120	tRNA pseudouridine synthase A
ORF121	50S ribosomal protein L17
ORF122	DNA-directed RNA polymerase alpha chain
ORF123	SSU ribosomal protein S13P
ORF124	Bacterial Protein Translation Initiation Factor 1 (IF-1)
ORF125	Adenylate kinase
ORF126	Protein translocase subunit secY
ORF127	50S ribosomal protein L15
ORF128	50S ribosomal protein L30
ORF129	30S ribosomal protein S5
ORF130	50S ribosomal protein L18
ORF131	50S ribosomal protein L6
ORF132	30S ribosomal protein S8
ORF133	50S ribosomal protein L5
ORF134	50S ribosomal protein L24
ORF135	50S ribosomal protein L14
ORF136	30S ribosomal protein S17
ORF137	50S ribosomal protein L29
ORF138	50S ribosomal protein L16
ORF139	30S ribosomal protein S3
ORF140	50S ribosomal protein L22
ORF141	30S ribosomal protein S19
ORF142	50S ribosomal protein L2
ORF143	50S ribosomal protein L23
ORF144	50S ribosomal protein L4
ORF145	50S ribosomal protein L3
ORF146	30S ribosomal protein S10
ORF147	50S ribosomal protein L13
ORF148	UDP-N-acetylenolpyruvoylglucosamine reductase
ORF149	10 kDa chaperonin GroES
ORF150	LSU ribosomal protein L12P (L7/L12)
ORF151	LSU ribosomal protein L10P
ORF152	Methyltransferase
ORF153	LSU ribosomal protein L1P
ORF154	LSU ribosomal protein L11P
ORF155	Transcription antitermination protein nusG
ORF156	GTP-binding protein, GTP1/OBG family
ORF157	LSU ribosomal protein L27P
ORF158	LSU ribosomal protein L21P
ORF159	Homoserine kinase
ORF160	Arginyl-tRNA synthetase
ORF161	DNase, TatD family
ORF162	tRNA-specific adenosine deaminase
ORF163	Dimethyladenosine transferase
ORF164	tRNA nucleotidyltransferase
ORF165	Jag protein
